# Supplementary material for: The global burden of Klebsiella pneumoniae-associated lower respiratory infection in 204 countries and territories, 1990–2021: Findings from the global burden of disease study 2021
Source: PLoS One. 2025 May 19;20(5):e0324151. doi: 10.1371/journal.pone.0324151 (PMC12088015; doi:10.1371/journal.pone.0324151)
Supplement: S1 Table — The table includes DALY counts, age-standardized DALY rates (per 100,000 population), and estimated annual percentage changes (EAPCs) for 204 countries and territories. Additionally, global-level estimates are presented separately for males and females. (XLSX) [file pone.0324151.s001.xlsx]

## Sheet: Sheet1
	dalys
	1990		2021
	Count,1990	Age-standardised rate per 100000 population,1990	Count,2021	Age-standardised rate per 100000 population,2021	Estimated annual percentage change,1990-2021
Sex
Male	8726665.120(7385521.295-10130890.439)	324.926(274.990-377.210)	3813370.463(3255438.803-4459572.607)	96.312(82.221-112.633)	-3.810(-3.876--3.744)
Female	7974378.478(6769262.751-9223036.261)	301.161(255.648-348.318)	3122069.380(2659736.014-3586216.191)	79.402(67.644-91.207)	-4.088(-4.164--4.011)
Region
Global	16701043.599(14222055.375-19183468.938)	313.128(266.649-359.670)	6935439.843(5953327.570-8007785.632)	87.887(75.441-101.475)	-3.941(-4.009--3.872)
Afghanistan	119999.560(92276.599-156926.941)	1206.818(928.012-1578.191)	66351.395(50547.506-86042.570)	212.514(161.896-275.581)	-5.655(-6.147--5.160)
Albania	7442.549(6269.709-8707.530)	225.177(189.692-263.450)	716.424(577.086-906.700)	26.854(21.631-33.986)	-7.397(-8.282--6.504)
Algeria	32170.438(24751.812-43168.562)	127.216(97.879-170.707)	11089.662(9195.329-13483.565)	25.091(20.805-30.507)	-4.423(-4.854--3.989)
American Samoa	50.582(43.334-58.748)	104.285(89.344-121.121)	30.852(25.246-38.000)	62.003(50.737-76.368)	-1.974(-2.224--1.724)
Andorra	5.933(4.412-7.878)	10.914(8.116-14.491)	8.178(5.655-10.935)	9.554(6.607-12.775)	0.032(-0.239-0.304)
Angola	122393.140(93304.081-154406.351)	1191.027(907.957-1502.553)	57129.374(42931.229-73427.414)	174.673(131.262-224.504)	-6.298(-6.667--5.927)
Antigua and Barbuda	31.760(28.844-34.519)	52.733(47.891-57.315)	43.309(40.507-46.327)	48.446(45.312-51.822)	-0.678(-0.964--0.392)
Argentina	17585.734(16558.362-18595.471)	53.111(50.009-56.161)	41549.063(37872.739-44532.787)	91.342(83.260-97.902)	2.778(2.493-3.063)
Armenia	6323.365(5568.218-7246.551)	184.860(162.784-211.849)	1426.843(1269.311-1602.906)	47.636(42.377-53.514)	-4.193(-5.103--3.275)
Australia	1970.713(1824.075-2101.453)	11.689(10.820-12.465)	2710.078(2298.072-2990.984)	10.507(8.910-11.597)	-0.279(-0.728-0.172)
Austria	1228.497(1137.057-1303.664)	15.814(14.637-16.782)	1020.211(875.333-1119.920)	11.358(9.745-12.468)	-1.133(-1.755--0.507)
Azerbaijan	52620.934(44826.890-60356.014)	718.234(611.852-823.812)	10457.858(8360.591-12857.646)	99.597(79.623-122.452)	-6.192(-6.381--6.003)
Bahamas	159.576(142.780-178.876)	62.164(55.621-69.683)	160.064(129.000-197.206)	41.257(33.250-50.831)	-1.161(-1.376--0.946)
Bahrain	252.908(219.237-296.555)	49.936(43.288-58.554)	170.271(143.931-202.291)	11.132(9.410-13.225)	-4.420(-4.814--4.025)
Bangladesh	848742.959(713071.499-997070.548)	777.798(653.467-913.727)	126155.045(99837.655-157942.668)	76.627(60.641-95.934)	-7.667(-7.987--7.346)
Barbados	123.844(114.618-132.685)	48.870(45.230-52.359)	161.146(129.417-195.879)	53.891(43.280-65.506)	0.143(-0.264-0.551)
Belarus	2938.257(2618.012-3287.063)	28.132(25.066-31.472)	1792.939(1437.598-2244.310)	19.228(15.417-24.069)	-1.772(-2.197--1.346)
Belgium	3210.604(2931.464-3417.436)	32.174(29.377-34.247)	3788.313(3174.415-4198.296)	33.030(27.678-36.605)	0.048(-0.295-0.392)
Belize	255.863(227.291-291.086)	136.882(121.597-155.726)	222.267(195.421-253.585)	51.801(45.545-59.100)	-3.252(-3.544--2.959)
Benin	50708.407(38894.598-63599.560)	1045.397(801.845-1311.159)	39584.964(28203.031-54720.921)	293.240(208.924-405.365)	-3.733(-3.930--3.536)
Bermuda	15.579(14.509-16.721)	26.235(24.432-28.157)	16.629(14.080-20.397)	26.171(22.159-32.101)	-0.548(-0.938--0.157)
Bhutan	3237.924(1982.820-4374.781)	513.911(314.706-694.349)	415.480(300.929-538.213)	54.892(39.758-71.107)	-7.611(-7.912--7.308)
Bolivia (Plurinational State of)	55770.146(41188.095-70562.949)	873.996(645.475-1105.820)	14560.253(11469.605-18175.464)	123.422(97.224-154.067)	-5.992(-6.300--5.682)
Bosnia and Herzegovina	929.588(804.201-1063.335)	20.665(17.878-23.639)	537.399(409.257-665.281)	16.271(12.391-20.143)	-0.972(-1.439--0.504)
Botswana	3814.483(2975.626-4704.719)	289.144(225.558-356.626)	3375.218(2514.985-4313.232)	141.030(105.086-180.224)	-2.153(-2.349--1.956)
Brazil	222121.739(199123.006-248407.348)	149.568(134.082-167.268)	130497.139(119074.393-139161.696)	59.221(54.037-63.153)	-2.535(-3.122--1.945)
Brunei Darussalam	92.068(82.112-102.820)	35.512(31.672-39.660)	109.351(94.723-124.863)	24.239(20.997-27.677)	-0.799(-1.205--0.391)
Bulgaria	7680.265(7301.765-8107.026)	88.482(84.121-93.398)	2651.689(2308.149-2964.323)	39.071(34.009-43.677)	-2.834(-3.214--2.453)
Burkina Faso	127695.621(97601.950-158593.361)	1340.198(1024.358-1664.478)	105463.473(76429.753-136250.162)	463.349(335.791-598.609)	-3.210(-3.452--2.968)
Burundi	50877.584(36652.187-65013.056)	916.159(660.000-1170.698)	26068.463(19165.117-34584.660)	197.185(144.967-261.603)	-4.657(-4.866--4.448)
Cabo Verde	683.638(552.031-859.895)	193.223(156.025-243.040)	469.782(374.045-580.802)	84.000(66.882-103.851)	-3.622(-4.125--3.116)
Cambodia	155492.172(127702.336-188604.686)	1513.624(1243.107-1835.955)	36810.023(28418.066-46396.555)	215.970(166.733-272.215)	-6.684(-7.017--6.349)
Cameroon	76357.563(58087.880-101286.005)	731.612(556.563-970.462)	77133.012(55301.832-101314.898)	242.712(174.017-318.804)	-3.189(-3.518--2.860)
Canada	6536.196(6006.406-6962.868)	23.984(22.040-25.549)	6131.166(5332.372-6685.887)	16.363(14.231-17.844)	-1.427(-1.924--0.927)
Central African Republic	38375.143(27132.010-51257.871)	1405.353(993.613-1877.137)	27213.401(19311.723-36351.223)	496.220(352.138-662.843)	-3.271(-3.382--3.159)
Chad	76373.336(60733.629-94292.642)	1267.299(1007.782-1564.643)	124484.284(90570.576-160061.703)	701.345(510.275-901.789)	-1.955(-2.251--1.658)
Chile	11999.112(11350.758-12611.831)	90.317(85.437-94.929)	4806.991(4339.310-5201.646)	25.572(23.084-27.671)	-3.995(-4.741--3.243)
China	2435897.869(2090283.994-2829440.175)	207.054(177.676-240.505)	280176.017(236170.135-327381.305)	19.693(16.600-23.011)	-8.520(-9.208--7.827)
Colombia	33282.547(28734.140-37960.475)	102.435(88.436-116.832)	14036.295(11457.886-16941.864)	28.610(23.355-34.533)	-3.974(-4.477--3.468)
Comoros	4178.748(3181.303-5416.708)	903.380(687.748-1171.007)	1399.969(1110.106-1722.028)	188.073(149.133-231.339)	-5.343(-5.529--5.156)
Congo	10432.084(7684.616-13506.857)	434.348(319.955-562.369)	6203.252(4543.370-7921.873)	115.054(84.268-146.930)	-4.711(-5.019--4.403)
Cook Islands	29.161(24.293-34.608)	154.101(128.380-182.889)	15.063(12.669-18.032)	84.876(71.387-101.605)	-2.767(-3.298--2.233)
Costa Rica	1262.994(1169.942-1362.682)	41.523(38.463-44.800)	1128.951(998.996-1252.489)	23.778(21.041-26.380)	-1.812(-2.605--1.012)
Croatia	1126.759(1066.584-1188.587)	23.178(21.940-24.450)	960.334(846.326-1063.904)	22.818(20.109-25.279)	-1.698(-2.568--0.821)
Cuba	4847.192(4615.319-5072.352)	44.687(42.549-46.762)	8961.146(7882.857-10142.517)	79.517(69.948-89.999)	1.350(0.944-1.757)
Cyprus	162.419(134.630-188.633)	20.875(17.303-24.244)	125.537(102.462-148.773)	9.246(7.546-10.957)	-2.767(-2.927--2.608)
Czechia	3508.762(3339.290-3697.876)	34.084(32.438-35.921)	4330.112(3771.176-4792.370)	40.726(35.469-45.073)	0.530(0.107-0.954)
Côte d'Ivoire	100604.366(75487.319-132715.772)	824.752(618.843-1088.001)	83990.735(60885.740-113432.205)	301.454(218.527-407.123)	-2.973(-3.236--2.710)
Democratic People's Republic of Korea	27859.933(20925.444-36047.695)	135.299(101.622-175.062)	11200.659(8475.859-14366.231)	42.439(32.115-54.433)	-3.944(-4.081--3.808)
Democratic Republic of the Congo	344351.753(243084.454-444626.004)	902.681(637.220-1165.539)	168246.793(128291.984-215871.275)	186.904(142.519-239.810)	-4.978(-5.295--4.661)
Denmark	1598.853(1462.698-1696.872)	31.084(28.437-32.989)	1664.171(1428.376-1847.740)	28.439(24.409-31.576)	-0.592(-0.939--0.243)
Djibouti	1817.627(1339.231-2313.518)	438.781(323.294-558.490)	1621.514(1163.679-2225.978)	128.826(92.452-176.849)	-4.079(-4.427--3.731)
Dominica	43.592(37.992-49.753)	60.191(52.459-68.697)	40.502(33.450-50.252)	60.382(49.868-74.918)	0.150(-0.120-0.421)
Dominican Republic	9775.610(8119.818-11706.166)	136.705(113.550-163.703)	3871.669(3144.902-4812.258)	35.156(28.557-43.697)	-3.874(-4.228--3.518)
Ecuador	18543.447(16792.472-20412.831)	185.840(168.292-204.575)	9312.467(7684.354-11054.941)	51.549(42.536-61.194)	-3.779(-4.042--3.515)
Egypt	341497.688(280665.035-414139.662)	617.164(507.226-748.445)	73857.666(59238.366-90020.456)	69.923(56.082-85.224)	-5.778(-6.175--5.379)
El Salvador	9304.757(7765.926-10926.664)	175.373(146.370-205.943)	3263.622(2615.622-4051.481)	50.597(40.551-62.811)	-4.162(-4.571--3.750)
Equatorial Guinea	4449.193(3170.555-5845.342)	1052.308(749.889-1382.521)	1286.447(847.608-1901.426)	85.065(56.047-125.730)	-9.075(-9.541--8.606)
Eritrea	31547.472(23732.365-39481.079)	926.250(696.794-1159.185)	17800.241(11554.206-25901.265)	269.786(175.119-392.568)	-3.796(-4.007--3.585)
Estonia	460.430(430.900-491.808)	29.355(27.472-31.355)	286.737(254.259-321.416)	21.874(19.397-24.520)	-2.047(-2.587--1.503)
Eswatini	3371.284(2745.792-4087.373)	418.071(340.504-506.873)	2770.789(2036.376-3679.538)	239.846(176.274-318.510)	-1.351(-1.922--0.777)
Ethiopia	638841.244(479219.210-823285.645)	1263.315(947.660-1628.055)	171786.020(137000.620-209375.250)	157.692(125.760-192.197)	-7.194(-7.484--6.903)
Fiji	840.306(678.276-1030.359)	110.803(89.438-135.864)	699.870(519.456-919.239)	75.705(56.189-99.434)	-1.007(-1.243--0.770)
Finland	2255.860(2062.407-2402.033)	45.027(41.166-47.945)	576.590(492.123-639.085)	10.415(8.890-11.544)	-6.904(-7.961--5.834)
France	15571.936(14337.357-16579.556)	26.955(24.817-28.699)	13046.477(10987.316-14396.240)	19.651(16.550-21.684)	-1.374(-1.650--1.098)
Gabon	3562.438(2589.903-4600.422)	362.207(263.326-467.743)	1895.036(1276.901-2669.165)	104.347(70.311-146.974)	-3.904(-4.114--3.695)
Gambia	6727.512(5347.603-8390.505)	685.361(544.784-854.777)	4482.475(3581.110-5529.671)	187.226(149.577-230.965)	-4.107(-4.276--3.938)
Georgia	9338.596(8182.328-10665.778)	169.085(148.149-193.115)	2375.897(2109.647-2674.900)	65.864(58.483-74.153)	-3.157(-4.676--1.615)
Germany	17611.986(16221.683-18636.665)	22.031(20.292-23.313)	17497.464(14987.634-19257.398)	20.496(17.556-22.557)	0.561(0.333-0.788)
Ghana	64075.497(49956.394-80691.300)	427.983(333.676-538.965)	48544.057(36940.137-61453.756)	141.751(107.867-179.448)	-2.841(-3.060--2.620)
Greece	1889.059(1745.890-2010.677)	18.183(16.805-19.353)	4641.476(3957.040-5070.839)	45.617(38.890-49.837)	3.345(3.172-3.518)
Greenland	30.896(26.256-36.530)	55.610(47.257-65.749)	13.069(10.977-15.842)	23.295(19.565-28.238)	-2.523(-2.786--2.260)
Grenada	104.374(91.763-120.060)	119.954(105.461-137.981)	69.807(61.404-78.862)	68.021(59.833-76.844)	-1.494(-1.727--1.262)
Guam	66.164(58.421-75.156)	48.363(42.703-54.935)	55.746(47.415-64.769)	35.017(29.784-40.685)	-0.494(-0.837--0.151)
Guatemala	50574.390(45814.501-56437.718)	603.204(546.433-673.137)	25044.676(20390.164-30698.116)	158.839(129.319-194.694)	-4.423(-4.718--4.127)
Guinea	105290.315(79669.556-134045.899)	1756.585(1329.147-2236.321)	56064.803(39558.662-75676.212)	417.467(294.560-563.497)	-4.108(-4.286--3.929)
Guinea-Bissau	10726.579(8078.459-13781.138)	1065.087(802.144-1368.387)	4631.469(3610.164-5796.679)	224.403(174.919-280.859)	-4.887(-5.137--4.637)
Guyana	988.861(845.894-1141.829)	126.832(108.495-146.451)	605.950(463.713-772.833)	79.236(60.637-101.058)	-1.303(-1.542--1.062)
Haiti	57902.972(46091.477-72386.435)	907.454(722.344-1134.438)	30069.700(22024.468-38778.432)	233.750(171.210-301.449)	-4.043(-4.311--3.774)
Honduras	11775.362(9785.008-13930.790)	250.002(207.745-295.764)	5069.164(4005.914-6409.907)	50.139(39.623-63.401)	-4.985(-5.208--4.761)
Hungary	2171.425(2061.128-2284.080)	20.889(19.828-21.973)	1586.736(1411.189-1736.399)	16.533(14.704-18.093)	-0.872(-1.505--0.234)
Iceland	79.975(71.344-86.397)	31.499(28.100-34.029)	65.367(54.305-73.633)	18.656(15.499-21.015)	-1.872(-2.244--1.499)
India	3692124.228(2923281.881-4445274.813)	432.807(342.680-521.094)	1347397.653(1138581.077-1572563.227)	95.256(80.494-111.175)	-4.607(-4.780--4.433)
Indonesia	421966.922(350846.226-518527.494)	228.111(189.664-280.310)	126988.121(107211.986-148204.631)	45.529(38.439-53.136)	-5.180(-5.281--5.079)
Iran (Islamic Republic of)	69785.250(57854.348-92058.238)	122.216(101.321-161.223)	13083.006(11765.785-14163.554)	15.328(13.784-16.594)	-5.280(-5.798--4.758)
Iraq	34171.673(27099.727-42993.243)	185.540(147.142-233.438)	11139.655(8716.378-13923.735)	27.022(21.144-33.776)	-6.226(-6.515--5.937)
Ireland	1788.371(1668.776-1890.077)	49.648(46.328-52.471)	927.279(775.898-1024.668)	18.766(15.702-20.736)	-3.881(-4.435--3.323)
Israel	809.047(752.527-854.837)	16.308(15.169-17.231)	1176.835(994.206-1286.306)	12.266(10.363-13.407)	-0.220(-0.620-0.181)
Italy	7625.557(6968.353-8061.420)	13.426(12.269-14.193)	8634.514(7226.650-9507.622)	14.436(12.082-15.896)	0.331(-0.256-0.922)
Jamaica	879.964(809.240-972.224)	37.199(34.210-41.100)	676.909(530.082-868.503)	24.176(18.932-31.019)	-1.562(-2.052--1.071)
Japan	58064.485(53726.215-61053.379)	46.146(42.698-48.521)	60788.407(50548.901-66801.310)	47.603(39.585-52.312)	0.209(-0.080-0.499)
Jordan	4196.432(3495.178-4963.423)	112.333(93.561-132.864)	2445.588(2020.793-2947.773)	19.843(16.396-23.918)	-5.517(-5.593--5.441)
Kazakhstan	34104.437(30510.274-38146.698)	208.044(186.119-232.703)	8818.369(7824.848-9896.801)	46.521(41.280-52.211)	-5.373(-5.627--5.119)
Kenya	119160.020(98045.387-152902.389)	514.793(423.574-660.566)	66742.959(54399.932-81675.369)	133.320(108.664-163.147)	-3.610(-3.958--3.261)
Kiribati	229.584(174.606-293.234)	308.554(234.664-394.097)	146.102(111.578-190.684)	120.585(92.091-157.381)	-3.425(-3.616--3.234)
Kuwait	609.496(547.373-673.746)	35.466(31.851-39.204)	983.427(833.082-1141.820)	21.149(17.915-24.555)	-0.637(-1.247--0.022)
Kyrgyzstan	22738.204(19925.543-25730.247)	509.379(446.370-576.407)	3389.376(2973.019-3848.527)	49.386(43.319-56.076)	-7.760(-7.968--7.552)
Lao People's Democratic Republic	64276.695(49471.223-83621.766)	1541.595(1186.504-2005.562)	13529.146(10042.160-17758.887)	183.383(136.118-240.715)	-7.196(-7.492--6.900)
Latvia	740.688(696.353-782.378)	27.865(26.197-29.434)	507.581(449.040-566.052)	27.139(24.009-30.265)	-0.939(-1.583--0.290)
Lebanon	3261.012(2523.083-4210.105)	108.992(84.328-140.713)	2313.677(1923.576-2722.769)	41.760(34.719-49.144)	-2.897(-3.116--2.677)
Lesotho	6231.303(5186.975-7642.076)	406.592(338.450-498.645)	6996.145(5715.332-8445.688)	373.250(304.918-450.585)	0.174(-0.139-0.488)
Liberia	33728.369(24965.950-44595.797)	1370.729(1014.622-1812.384)	8411.334(5753.591-11753.570)	154.068(105.387-215.287)	-7.031(-7.587--6.471)
Libya	3041.497(2357.282-3907.184)	72.159(55.926-92.697)	1932.149(1496.022-2558.709)	28.122(21.774-37.242)	-2.117(-2.717--1.514)
Lithuania	685.781(641.169-737.849)	18.664(17.450-20.081)	711.953(632.113-792.597)	26.095(23.169-29.051)	0.901(0.309-1.495)
Luxembourg	82.451(77.170-87.651)	21.631(20.245-22.995)	74.027(64.739-82.811)	11.490(10.049-12.853)	-2.145(-2.486--1.802)
Madagascar	110158.408(91576.034-128086.222)	925.657(769.510-1076.304)	79289.188(60929.018-101243.682)	277.648(213.356-354.527)	-3.736(-3.873--3.599)
Malawi	109498.454(79581.768-140987.811)	1116.681(811.587-1437.814)	40022.273(29429.905-51334.412)	205.793(151.327-263.959)	-5.568(-5.873--5.261)
Malaysia	15613.363(13483.860-17951.605)	88.376(76.323-101.611)	31798.981(26428.109-35235.250)	99.958(83.075-110.760)	1.050(0.455-1.649)
Maldives	495.757(400.249-619.858)	223.055(180.083-278.891)	85.137(71.148-102.884)	16.461(13.756-19.892)	-7.838(-8.430--7.242)
Mali	62604.438(46890.503-79551.831)	722.679(541.284-918.312)	65853.179(47924.011-86852.969)	273.203(198.821-360.324)	-3.023(-3.509--2.535)
Malta	93.389(86.719-99.365)	25.200(23.400-26.813)	142.312(119.120-160.047)	32.181(26.937-36.192)	0.239(-0.123-0.603)
Marshall Islands	103.239(82.308-123.465)	227.262(181.185-271.785)	84.847(62.347-110.636)	150.777(110.793-196.606)	-1.674(-2.114--1.232)
Mauritania	11129.803(9006.147-13545.561)	541.698(438.337-659.275)	6411.248(5015.658-7944.873)	145.835(114.090-180.720)	-4.091(-4.393--3.787)
Mauritius	724.785(683.724-771.532)	66.133(62.386-70.398)	659.376(608.575-698.393)	51.839(47.845-54.907)	-0.699(-1.388--0.005)
Mexico	153485.840(137170.556-171998.254)	179.745(160.638-201.424)	57976.427(50086.799-66468.103)	44.847(38.744-51.416)	-4.388(-5.191--3.578)
Micronesia (Federated States of)	317.709(254.119-386.138)	307.021(245.570-373.147)	118.618(91.021-150.834)	115.637(88.734-147.044)	-3.494(-3.768--3.220)
Monaco	12.473(9.323-15.067)	41.012(30.654-49.542)	14.703(11.636-17.605)	38.831(30.731-46.495)	-0.202(-0.528-0.125)
Mongolia	20303.095(16815.924-24040.660)	940.906(779.300-1114.116)	2399.539(1825.039-3080.594)	71.922(54.703-92.336)	-8.322(-8.771--7.871)
Montenegro	124.087(104.375-150.577)	19.816(16.668-24.046)	83.590(69.682-99.504)	13.524(11.274-16.099)	-1.160(-1.345--0.975)
Morocco	78564.641(61789.885-98475.978)	309.834(243.680-388.358)	14988.617(11209.729-19275.883)	40.317(30.153-51.849)	-6.335(-6.376--6.293)
Mozambique	120186.463(89147.570-173868.325)	899.603(667.275-1301.414)	58822.689(44912.705-74823.445)	189.307(144.541-240.802)	-4.657(-4.826--4.489)
Myanmar	341841.763(257281.948-441171.080)	845.338(636.231-1090.969)	82966.024(65332.412-103515.045)	147.052(115.797-183.473)	-5.966(-6.254--5.677)
Namibia	4538.152(3588.902-5574.535)	323.217(255.610-397.031)	3947.395(2747.499-5338.639)	162.366(113.011-219.591)	-2.044(-2.222--1.865)
Nauru	27.333(21.829-33.273)	267.830(213.898-326.039)	21.203(15.597-28.606)	192.329(141.478-259.478)	-1.687(-2.551--0.816)
Nepal	217043.663(177264.466-259996.155)	1114.808(910.489-1335.426)	29574.679(22795.982-38358.947)	95.004(73.229-123.223)	-8.127(-8.330--7.924)
Netherlands	3217.067(2891.697-3457.144)	21.559(19.379-23.168)	3919.525(3340.757-4300.888)	22.774(19.411-24.990)	-1.170(-1.951--0.382)
New Zealand	948.942(873.605-1011.118)	27.769(25.564-29.588)	631.699(528.635-699.009)	12.220(10.226-13.522)	-2.154(-3.422--0.868)
Nicaragua	9756.701(8279.602-11427.252)	250.974(212.978-293.946)	2191.927(1744.362-2747.184)	32.868(26.156-41.193)	-5.766(-6.139--5.390)
Niger	191672.684(141473.006-250288.097)	2386.293(1761.316-3116.046)	116422.299(79822.456-157273.061)	464.979(318.803-628.133)	-5.716(-6.191--5.239)
Nigeria	1154541.925(908017.485-1391492.891)	1282.229(1008.440-1545.386)	931569.412(645309.341-1282392.762)	402.988(279.154-554.751)	-3.433(-3.690--3.176)
Niue	3.325(2.711-4.068)	144.097(117.500-176.280)	3.497(3.115-3.981)	209.197(186.315-238.129)	-0.644(-1.281--0.002)
North Macedonia	1163.206(958.761-1438.531)	58.385(48.123-72.204)	227.522(182.698-280.728)	10.454(8.394-12.899)	-4.678(-5.419--3.930)
Northern Mariana Islands	20.665(15.944-26.411)	45.798(35.336-58.531)	17.434(15.010-19.638)	35.953(30.953-40.497)	-0.582(-0.966--0.196)
Norway	2227.989(1990.873-2372.588)	52.471(46.887-55.877)	1214.419(1020.801-1336.894)	22.414(18.841-24.675)	-3.248(-3.657--2.838)
Oman	2215.452(1690.679-3196.891)	111.643(85.198-161.101)	862.794(714.724-1037.111)	18.343(15.195-22.049)	-4.061(-5.043--3.068)
Pakistan	564922.106(450485.880-692482.945)	508.356(405.378-623.144)	375341.336(289269.134-469953.984)	159.344(122.804-199.510)	-2.970(-3.288--2.652)
Palau	19.764(15.167-24.948)	130.097(99.834-164.218)	15.507(12.757-18.667)	85.690(70.495-103.151)	-1.255(-1.629--0.880)
Palestine	2934.099(2305.359-3724.364)	143.342(112.626-181.950)	1379.146(1145.668-1663.278)	26.855(22.308-32.387)	-5.076(-5.191--4.962)
Panama	1399.661(1236.065-1565.529)	58.589(51.741-65.532)	1339.317(1083.370-1655.221)	31.205(25.242-38.565)	-1.277(-1.717--0.834)
Papua New Guinea	30839.627(24181.925-38990.983)	751.606(589.348-950.266)	44865.848(34159.864-57914.308)	428.863(326.527-553.591)	-1.661(-1.794--1.528)
Paraguay	4188.652(3390.525-5030.244)	103.611(83.869-124.429)	2635.673(1974.879-3444.548)	36.766(27.548-48.049)	-2.995(-3.190--2.800)
Peru	93032.813(79962.250-106413.403)	430.027(369.611-491.876)	31188.762(24712.524-38182.053)	85.989(68.133-105.269)	-4.684(-5.262--4.103)
Philippines	208794.101(177147.986-246000.298)	331.375(281.149-390.424)	135778.291(115708.574-155172.483)	119.893(102.171-137.018)	-2.795(-3.108--2.481)
Poland	10851.281(10356.110-11328.724)	28.427(27.130-29.678)	20088.579(17882.474-21956.678)	52.535(46.766-57.420)	2.607(2.101-3.116)
Portugal	3944.206(3720.368-4156.236)	38.909(36.701-41.000)	5198.487(4423.711-5723.462)	49.006(41.702-53.955)	0.968(0.638-1.299)
Puerto Rico	1675.844(1584.371-1759.436)	46.392(43.860-48.706)	1015.574(848.524-1186.401)	30.828(25.757-36.013)	-1.922(-2.161--1.683)
Qatar	141.309(110.018-175.863)	31.766(24.732-39.534)	175.762(137.374-220.258)	5.904(4.614-7.398)	-4.932(-5.117--4.747)
Republic of Korea	10828.037(9622.967-12564.244)	24.473(21.749-28.397)	12601.257(9784.092-14711.745)	24.435(18.972-28.527)	0.849(-0.024-1.730)
Republic of Moldova	4700.362(4183.912-5310.423)	105.689(94.077-119.407)	1856.878(1609.642-2108.952)	51.674(44.794-58.689)	-1.935(-2.189--1.681)
Romania	31031.156(29055.678-33167.569)	132.726(124.277-141.864)	12007.441(10749.651-13287.355)	63.402(56.761-70.160)	-2.433(-3.074--1.787)
Russian Federation	58750.235(55896.374-61511.287)	38.911(37.021-40.740)	43704.895(39729.343-47434.414)	30.172(27.427-32.746)	-0.931(-1.960-0.110)
Rwanda	86720.846(62647.168-113019.185)	1206.234(871.384-1572.028)	19476.127(14924.650-24431.837)	146.768(112.469-184.113)	-7.809(-8.312--7.303)
Saint Kitts and Nevis	36.692(33.818-39.726)	88.472(81.541-95.787)	31.402(26.403-37.190)	53.545(45.022-63.415)	-2.039(-2.402--1.675)
Saint Lucia	77.047(68.732-85.723)	56.416(50.328-62.769)	81.915(67.061-99.109)	46.146(37.778-55.832)	-1.101(-1.510--0.691)
Saint Vincent and the Grenadines	64.498(56.680-73.967)	58.901(51.761-67.548)	67.343(58.301-77.841)	59.034(51.107-68.237)	-0.307(-0.657-0.044)
Samoa	314.006(239.429-398.073)	185.878(141.732-235.642)	213.997(171.093-272.899)	100.167(80.085-127.738)	-2.161(-2.439--1.881)
San Marino	3.753(3.094-4.344)	15.799(13.025-18.287)	3.171(2.117-4.369)	9.684(6.466-13.343)	-0.566(-1.022--0.107)
Sao Tome and Principe	785.590(640.250-947.880)	647.743(527.906-781.556)	268.271(211.400-339.070)	123.845(97.591-156.529)	-5.615(-5.842--5.388)
Saudi Arabia	18110.398(13927.159-23919.029)	114.215(87.833-150.848)	9185.724(7185.250-11633.962)	24.363(19.057-30.856)	-4.450(-4.887--4.011)
Senegal	54139.868(43432.421-66278.106)	709.345(569.055-868.381)	25266.975(19556.386-32586.792)	159.317(123.310-205.471)	-4.507(-4.773--4.240)
Serbia	3113.482(2661.160-3895.829)	32.333(27.635-40.457)	1612.920(1346.008-1932.452)	18.083(15.091-21.665)	-1.422(-1.866--0.977)
Seychelles	99.604(89.297-110.884)	136.689(122.544-152.169)	108.218(95.964-120.973)	102.643(91.021-114.741)	-0.267(-0.544-0.011)
Sierra Leone	58925.665(42697.351-78169.558)	1419.327(1028.440-1882.849)	22628.416(16288.601-30040.529)	255.191(183.694-338.780)	-5.812(-6.085--5.538)
Singapore	1901.043(1793.903-2004.950)	62.387(58.870-65.796)	2910.996(2531.269-3159.781)	50.827(44.197-55.171)	-0.691(-1.009--0.373)
Slovakia	4206.878(3766.746-4619.513)	79.627(71.296-87.437)	2053.183(1729.861-2418.772)	37.816(31.861-44.549)	-2.037(-2.312--1.762)
Slovenia	711.381(666.189-755.309)	36.046(33.756-38.272)	491.995(425.024-550.408)	23.772(20.536-26.594)	-1.587(-1.953--1.220)
Solomon Islands	1778.894(1337.696-2233.207)	524.651(394.528-658.642)	1858.344(1494.591-2283.691)	271.861(218.647-334.086)	-2.578(-2.749--2.406)
Somalia	91325.778(61881.604-124920.511)	1150.384(779.491-1573.560)	89613.561(61858.083-124095.783)	414.752(286.294-574.344)	-2.937(-3.230--2.643)
South Africa	128717.166(111358.818-149763.948)	347.761(300.863-404.624)	89803.461(80024.717-100752.950)	157.953(140.754-177.212)	-1.936(-2.497--1.373)
South Sudan	61005.781(46203.874-82137.414)	1037.971(786.127-1397.511)	45304.823(31755.473-72989.465)	468.387(328.306-754.606)	-2.393(-2.774--2.011)
Spain	8630.682(7955.263-9172.493)	22.254(20.513-23.651)	9267.499(7760.424-10253.716)	20.346(17.037-22.511)	0.013(-0.245-0.271)
Sri Lanka	9736.268(8700.118-10787.973)	56.836(50.787-62.975)	6563.806(4444.462-8758.474)	29.474(19.957-39.328)	-2.120(-2.287--1.953)
Sudan	141984.305(107480.274-198488.168)	709.165(536.829-991.383)	28865.148(21502.513-38727.483)	66.480(49.523-89.195)	-7.361(-7.610--7.111)
Suriname	377.815(310.390-445.731)	97.698(80.263-115.261)	310.036(239.011-391.449)	53.524(41.262-67.579)	-1.871(-2.116--1.624)
Sweden	3267.597(2953.290-3501.735)	38.050(34.390-40.776)	1524.253(1281.189-1718.949)	14.694(12.351-16.571)	-3.215(-3.564--2.865)
Switzerland	2082.060(1889.000-2229.355)	30.322(27.511-32.468)	1208.240(984.600-1343.003)	13.541(11.035-15.051)	-2.552(-2.931--2.172)
Syrian Arab Republic	18018.408(13701.034-24452.105)	141.682(107.733-192.271)	4379.671(3420.032-5497.215)	31.216(24.376-39.181)	-3.373(-4.343--2.393)
Taiwan (Province of China)	7659.921(7256.064-8056.173)	37.565(35.585-39.509)	11097.508(9744.469-12096.711)	46.950(41.226-51.178)	1.392(1.101-1.684)
Tajikistan	47280.705(41015.540-54496.879)	880.624(763.933-1015.029)	23292.425(16751.782-30900.033)	229.257(164.881-304.136)	-4.595(-4.975--4.214)
Thailand	36259.239(29126.560-44978.378)	63.876(51.311-79.237)	48792.027(36872.679-61432.436)	73.170(55.295-92.126)	1.000(0.469-1.533)
Timor-Leste	9876.376(8011.599-12263.152)	1264.350(1025.625-1569.899)	2689.034(2131.408-3311.246)	192.385(152.490-236.901)	-6.623(-7.100--6.144)
Togo	24416.970(19252.389-29891.210)	669.566(527.942-819.682)	18252.104(13382.274-23611.278)	218.042(159.866-282.063)	-3.428(-3.657--3.198)
Tokelau	2.884(2.261-3.529)	180.875(141.795-221.284)	2.727(2.065-3.210)	198.940(150.644-234.122)	-2.013(-2.964--1.053)
Tonga	152.705(124.535-187.265)	154.479(125.982-189.441)	117.551(89.938-151.165)	110.585(84.609-142.206)	-1.449(-1.620--1.278)
Trinidad and Tobago	668.349(609.324-734.202)	55.474(50.575-60.940)	482.040(373.533-610.011)	34.601(26.812-43.787)	-1.708(-1.882--1.533)
Tunisia	11443.930(8149.811-17152.649)	137.062(97.609-205.434)	2885.073(2126.781-3829.284)	24.362(17.959-32.335)	-5.087(-5.634--4.537)
Turkmenistan	26454.959(23007.764-30294.614)	715.145(621.959-818.941)	7320.845(6047.812-8825.607)	141.922(117.243-171.093)	-5.943(-6.325--5.559)
Tuvalu	62.764(48.370-78.744)	659.829(508.508-827.825)	15.615(12.501-19.214)	126.259(101.080-155.365)	-5.318(-5.802--4.830)
Turkey	128875.707(100538.387-172999.675)	224.237(174.932-301.011)	21708.228(17976.267-25528.366)	25.963(21.500-30.532)	-7.176(-8.063--6.280)
Uganda	97644.684(68298.021-143935.929)	564.716(394.993-832.436)	65357.901(47342.889-87044.637)	150.890(109.299-200.957)	-4.389(-4.687--4.090)
Ukraine	14249.197(12988.893-15675.912)	27.032(24.641-29.738)	12928.444(8896.675-17359.064)	30.012(20.653-40.297)	-0.074(-0.469-0.322)
United Arab Emirates	962.439(752.317-1248.749)	51.443(40.212-66.746)	930.186(749.309-1186.115)	9.658(7.780-12.315)	-4.197(-4.670--3.722)
United Kingdom	28151.568(25956.010-29552.896)	49.131(45.299-51.576)	24559.655(21368.486-26366.374)	36.198(31.494-38.861)	-2.303(-3.039--1.561)
United Republic of Tanzania	283728.889(220863.987-354582.921)	1098.130(854.821-1372.360)	119327.043(91243.438-154074.159)	204.160(156.111-263.610)	-5.393(-5.589--5.197)
United States of America	73319.090(67614.178-76968.290)	28.855(26.610-30.291)	59474.226(53642.739-63308.056)	17.879(16.126-19.032)	-1.863(-2.101--1.625)
United States Virgin Islands	32.217(27.192-37.549)	30.376(25.638-35.403)	19.371(15.260-24.405)	22.550(17.765-28.410)	-0.705(-0.907--0.503)
Uruguay	1462.177(1373.926-1548.928)	46.575(43.764-49.338)	1621.141(1453.082-1760.281)	47.602(42.667-51.688)	0.105(-0.121-0.332)
Uzbekistan	114543.509(102455.261-128216.844)	546.516(488.840-611.754)	46802.649(38424.479-57008.457)	136.718(112.244-166.531)	-4.735(-4.946--4.524)
Vanuatu	407.544(305.169-521.684)	267.721(200.470-342.701)	406.814(317.863-505.279)	129.980(101.559-161.440)	-2.319(-2.736--1.900)
Venezuela (Bolivarian Republic of)	15906.745(14787.202-17134.707)	84.578(78.625-91.107)	12625.819(9683.342-16238.466)	47.414(36.364-60.981)	-1.062(-1.799--0.319)
Viet Nam	142345.829(116514.221-171966.388)	208.636(170.775-252.051)	42422.104(35057.025-50793.159)	42.309(34.963-50.657)	-4.595(-5.067--4.121)
Yemen	87267.190(65800.096-122961.254)	640.049(482.601-901.842)	29802.363(22380.874-38206.541)	88.583(66.524-113.563)	-6.284(-6.356--6.212)
Zambia	84213.869(65422.479-108057.881)	1061.102(824.328-1361.538)	32766.348(23269.985-43847.431)	167.901(119.240-224.683)	-5.898(-6.275--5.520)
Zimbabwe	39382.102(33842.736-45378.219)	380.770(327.212-438.744)	60139.802(46374.228-74022.982)	385.626(297.359-474.647)	0.634(0.299-0.970)
