# Supplementary material for: The global burden of Klebsiella pneumoniae-associated lower respiratory infection in 204 countries and territories, 1990–2021: Findings from the global burden of disease study 2021
Source: PLoS One. 2025 May 19;20(5):e0324151. doi: 10.1371/journal.pone.0324151 (PMC12088015; doi:10.1371/journal.pone.0324151)
Supplement: S2 Table — The table includes death counts, age-standardized mortality rates (per 100,000 population), and estimated annual percentage changes (EAPCs) for 204 countries and territories. Additionally, global-level estimates are presented separately for males and females. (XLSX) [file pone.0324151.s002.xlsx]

## Sheet: Sheet1
	death
	1990		2021
	Number of cases,1990	Age-standardised rate per 100000 population,1990	Number of cases,1990	Age-standardised rate per 100000 population,1990	Estimated annual percentage change,1990-2021
Sex
Male	124921.758(109895.861-140983.913)	4.651(4.092-5.249)	94252.236(85746.460-104057.424)	2.380(2.166-2.628)	-2.167(-2.288--2.046)
Female	114445.024(99960.033-129045.252)	4.322(3.775-4.874)	81530.977(70278.970-91724.124)	2.074(1.787-2.333)	-2.328(-2.458--2.198)
Region
Global	239366.782(212552.572-268071.566)	4.488(3.985-5.026)	175783.213(158749.052-193923.835)	2.228(2.012-2.457)	-2.244(-2.369--2.119)
Afghanistan	1533.832(1212.070-1930.213)	15.426(12.190-19.412)	943.056(746.204-1182.903)	3.020(2.390-3.789)	-5.306(-5.727--4.882)
Albania	112.705(96.976-128.006)	3.410(2.934-3.873)	32.234(25.672-41.822)	1.208(0.962-1.568)	-3.666(-4.581--2.743)
Algeria	461.435(373.713-583.961)	1.825(1.478-2.309)	377.247(308.697-470.587)	0.854(0.698-1.065)	-1.869(-2.275--1.462)
American Samoa	0.869(0.753-0.989)	1.792(1.553-2.039)	0.991(0.833-1.203)	1.992(1.675-2.418)	0.065(-0.248-0.379)
Andorra	0.298(0.212-0.392)	0.548(0.390-0.721)	0.633(0.431-0.838)	0.740(0.503-0.979)	1.370(0.971-1.771)
Angola	1546.560(1213.965-1923.570)	15.050(11.813-18.719)	1042.853(813.452-1309.551)	3.189(2.487-4.004)	-5.267(-5.511--5.022)
Antigua and Barbuda	1.529(1.399-1.658)	2.539(2.323-2.753)	2.162(1.975-2.343)	2.418(2.209-2.621)	-0.504(-0.902--0.105)
Argentina	577.415(535.688-615.044)	1.744(1.618-1.858)	2465.840(2181.269-2685.307)	5.421(4.795-5.903)	4.770(4.301-5.241)
Armenia	78.938(70.207-89.465)	2.308(2.052-2.615)	60.083(53.345-66.971)	2.006(1.781-2.236)	-0.259(-1.431-0.927)
Australia	105.643(93.841-114.228)	0.627(0.557-0.678)	217.812(177.011-243.649)	0.844(0.686-0.945)	0.914(0.374-1.457)
Austria	77.089(69.568-82.696)	0.992(0.896-1.065)	78.669(64.763-87.669)	0.876(0.721-0.976)	-0.459(-1.109-0.194)
Azerbaijan	613.813(524.877-699.665)	8.378(7.164-9.550)	158.593(133.428-189.501)	1.510(1.271-1.805)	-5.376(-5.573--5.178)
Bahamas	4.288(3.896-4.671)	1.671(1.518-1.820)	6.813(5.611-8.113)	1.756(1.446-2.091)	0.266(0.071-0.462)
Bahrain	4.448(3.937-5.041)	0.878(0.777-0.995)	5.686(4.689-6.844)	0.372(0.307-0.447)	-3.002(-3.211--2.793)
Bangladesh	10330.534(8770.670-12050.295)	9.467(8.038-11.043)	2824.374(2267.268-3548.873)	1.716(1.377-2.156)	-6.045(-6.337--5.752)
Barbados	5.899(5.455-6.336)	2.328(2.152-2.500)	10.107(8.219-12.078)	3.380(2.749-4.039)	0.895(0.334-1.459)
Belarus	55.626(51.074-59.942)	0.533(0.489-0.574)	53.389(42.745-66.968)	0.573(0.458-0.718)	-0.414(-0.958-0.133)
Belgium	206.291(183.420-221.999)	2.067(1.838-2.225)	296.342(236.509-333.818)	2.584(2.062-2.911)	0.732(0.351-1.114)
Belize	4.635(4.214-5.109)	2.479(2.254-2.733)	7.921(6.959-8.985)	1.846(1.622-2.094)	-1.416(-1.776--1.054)
Benin	681.330(549.352-831.014)	14.046(11.325-17.132)	633.229(479.148-830.775)	4.691(3.549-6.154)	-3.258(-3.424--3.091)
Bermuda	0.773(0.716-0.832)	1.302(1.205-1.402)	1.201(1.004-1.483)	1.890(1.581-2.334)	0.638(0.242-1.037)
Bhutan	38.756(24.581-52.031)	6.151(3.901-8.258)	11.252(7.850-14.751)	1.487(1.037-1.949)	-5.089(-5.467--4.710)
Bolivia (Plurinational State of)	769.259(600.630-944.945)	12.055(9.413-14.809)	438.698(351.814-555.932)	3.719(2.982-4.712)	-3.317(-3.690--2.943)
Bosnia and Herzegovina	29.046(25.204-32.986)	0.646(0.560-0.733)	28.278(21.106-35.565)	0.856(0.639-1.077)	0.725(0.322-1.130)
Botswana	69.264(53.692-87.292)	5.250(4.070-6.617)	79.599(60.058-102.270)	3.326(2.509-4.273)	-1.358(-1.550--1.166)
Brazil	3926.966(3646.642-4262.360)	2.644(2.456-2.870)	6257.858(5491.105-6790.842)	2.840(2.492-3.082)	0.992(0.398-1.589)
Brunei Darussalam	3.047(2.678-3.486)	1.175(1.033-1.345)	4.840(4.127-5.589)	1.073(0.915-1.239)	0.313(-0.097-0.724)
Bulgaria	245.726(231.647-262.296)	2.831(2.669-3.022)	114.172(99.881-127.123)	1.682(1.472-1.873)	-1.869(-2.310--1.426)
Burkina Faso	1671.381(1306.675-2041.667)	17.542(13.714-21.428)	1583.146(1212.064-1972.916)	6.955(5.325-8.668)	-2.822(-3.037--2.606)
Burundi	720.010(550.342-886.359)	12.965(9.910-15.961)	486.666(384.468-611.695)	3.681(2.908-4.627)	-4.029(-4.147--3.911)
Cabo Verde	14.142(12.014-17.138)	3.997(3.396-4.844)	21.055(17.243-25.120)	3.765(3.083-4.492)	-0.788(-1.244--0.330)
Cambodia	1958.690(1634.250-2341.320)	19.067(15.908-22.791)	894.990(693.082-1100.622)	5.251(4.066-6.458)	-4.439(-4.838--4.037)
Cameroon	1058.127(816.166-1358.170)	10.138(7.820-13.013)	1311.024(946.970-1733.453)	4.125(2.980-5.455)	-2.669(-2.926--2.411)
Canada	409.336(365.134-439.923)	1.502(1.340-1.614)	447.535(371.075-494.927)	1.194(0.990-1.321)	-0.958(-1.457--0.456)
Central African Republic	502.028(379.868-649.182)	18.385(13.911-23.774)	426.650(310.516-557.193)	7.780(5.662-10.160)	-2.739(-2.835--2.643)
Chad	1018.433(828.328-1219.763)	16.899(13.745-20.240)	1687.057(1265.675-2134.759)	9.505(7.131-12.027)	-1.916(-2.183--1.648)
Chile	442.552(410.611-468.466)	3.331(3.091-3.526)	297.860(255.416-327.388)	1.585(1.359-1.742)	-2.579(-3.178--1.976)
China	35596.792(31050.359-40490.092)	3.026(2.639-3.442)	14831.216(12171.154-17949.737)	1.042(0.855-1.262)	-4.275(-4.923--3.621)
Colombia	546.786(491.577-603.540)	1.683(1.513-1.858)	565.403(472.797-663.656)	1.152(0.964-1.353)	-0.973(-1.532--0.410)
Comoros	54.993(42.348-69.445)	11.889(9.155-15.013)	32.905(25.870-42.024)	4.420(3.475-5.646)	-3.505(-3.759--3.250)
Congo	169.702(129.846-211.903)	7.066(5.406-8.823)	163.031(118.830-209.926)	3.024(2.204-3.894)	-3.181(-3.394--2.967)
Cook Islands	0.663(0.573-0.762)	3.505(3.029-4.028)	0.725(0.602-0.872)	4.087(3.391-4.915)	0.055(-0.413-0.526)
Costa Rica	29.343(27.440-31.173)	0.965(0.902-1.025)	50.500(43.640-56.365)	1.064(0.919-1.187)	0.128(-0.640-0.903)
Croatia	44.287(41.515-46.916)	0.911(0.854-0.965)	59.489(51.857-65.831)	1.413(1.232-1.564)	-0.763(-1.849-0.335)
Cuba	216.701(201.525-230.469)	1.998(1.858-2.125)	573.615(501.479-650.399)	5.090(4.450-5.771)	2.371(1.987-2.757)
Cyprus	9.309(7.631-11.099)	1.196(0.981-1.427)	9.178(7.353-10.922)	0.676(0.542-0.804)	-1.988(-2.144--1.831)
Czechia	141.240(131.951-150.826)	1.372(1.282-1.465)	258.228(223.959-285.672)	2.429(2.106-2.687)	1.701(1.283-2.120)
Côte d'Ivoire	1301.813(1019.930-1678.276)	10.672(8.361-13.758)	1347.299(1005.060-1757.038)	4.836(3.607-6.306)	-2.382(-2.599--2.166)
Democratic People's Republic of Korea	476.012(374.187-597.832)	2.312(1.817-2.903)	489.551(371.360-629.852)	1.855(1.407-2.387)	-0.705(-0.952--0.458)
Democratic Republic of the Congo	4620.726(3425.091-5875.927)	12.113(8.979-15.403)	3601.723(2693.763-4697.606)	4.001(2.992-5.219)	-3.639(-3.823--3.456)
Denmark	108.533(96.769-116.431)	2.110(1.881-2.264)	134.098(110.984-149.639)	2.292(1.897-2.557)	0.029(-0.357-0.415)
Djibouti	25.112(19.193-30.857)	6.062(4.633-7.449)	36.835(26.586-50.187)	2.926(2.112-3.987)	-2.610(-2.830--2.390)
Dominica	1.702(1.507-1.949)	2.351(2.080-2.691)	1.805(1.498-2.153)	2.691(2.234-3.210)	0.523(0.385-0.661)
Dominican Republic	143.955(122.121-165.960)	2.013(1.708-2.321)	141.420(113.498-183.132)	1.284(1.031-1.663)	-0.860(-1.144--0.575)
Ecuador	351.386(324.142-377.203)	3.522(3.249-3.780)	370.581(313.677-436.613)	2.051(1.736-2.417)	-1.169(-1.443--0.895)
Egypt	4251.713(3571.671-5074.526)	7.684(6.455-9.171)	1667.246(1369.983-1982.677)	1.578(1.297-1.877)	-4.178(-4.560--3.795)
El Salvador	160.866(138.671-184.215)	3.032(2.614-3.472)	136.663(108.610-167.410)	2.119(1.684-2.595)	-1.098(-1.408--0.788)
Equatorial Guinea	60.465(45.772-77.713)	14.301(10.826-18.380)	30.289(21.275-42.097)	2.003(1.407-2.784)	-7.196(-7.720--6.668)
Eritrea	427.894(316.380-543.019)	12.563(9.289-15.943)	354.708(222.516-526.795)	5.376(3.373-7.984)	-2.623(-2.852--2.395)
Estonia	10.079(9.468-10.700)	0.643(0.604-0.682)	13.557(11.830-15.279)	1.034(0.903-1.166)	0.195(-0.435-0.830)
Eswatini	50.178(42.131-58.887)	6.223(5.225-7.303)	54.414(39.911-72.194)	4.710(3.455-6.249)	-0.402(-0.934-0.132)
Ethiopia	8474.540(6656.227-10585.093)	16.758(13.163-20.932)	3320.847(2838.339-3866.586)	3.048(2.605-3.549)	-6.045(-6.325--5.765)
Fiji	14.714(12.524-17.280)	1.940(1.651-2.279)	16.237(12.356-20.574)	1.756(1.336-2.226)	-0.244(-0.388--0.100)
Finland	147.762(130.497-159.253)	2.949(2.605-3.179)	42.251(33.929-47.704)	0.763(0.613-0.862)	-6.980(-8.230--5.712)
France	1107.687(992.534-1191.182)	1.917(1.718-2.062)	1119.873(909.384-1251.427)	1.687(1.370-1.885)	-0.771(-1.068--0.473)
Gabon	67.124(52.147-82.243)	6.825(5.302-8.362)	55.782(39.366-75.317)	3.072(2.168-4.147)	-2.605(-2.694--2.516)
Gambia	95.375(78.368-115.338)	9.716(7.984-11.750)	105.147(83.974-126.323)	4.392(3.507-5.276)	-2.455(-2.601--2.309)
Georgia	127.389(114.315-142.025)	2.307(2.070-2.572)	108.607(93.627-125.490)	3.011(2.595-3.479)	1.323(-0.498-3.177)
Germany	1078.421(965.957-1156.659)	1.349(1.208-1.447)	1277.048(1047.528-1423.687)	1.496(1.227-1.668)	1.112(0.886-1.338)
Ghana	981.242(801.493-1206.084)	6.554(5.353-8.056)	1148.687(908.308-1389.218)	3.354(2.652-4.057)	-1.592(-1.786--1.397)
Greece	113.008(101.454-120.837)	1.088(0.977-1.163)	393.646(328.377-434.153)	3.869(3.227-4.267)	4.507(4.270-4.746)
Greenland	0.808(0.675-0.924)	1.455(1.215-1.663)	0.559(0.459-0.705)	0.996(0.818-1.257)	-0.950(-1.180--0.719)
Grenada	3.741(3.379-4.174)	4.300(3.884-4.798)	3.202(2.790-3.601)	3.120(2.719-3.508)	-0.955(-1.241--0.668)
Guam	1.375(1.224-1.537)	1.005(0.895-1.123)	1.573(1.307-1.826)	0.988(0.821-1.147)	0.503(0.088-0.920)
Guatemala	805.161(738.575-881.456)	9.603(8.809-10.513)	614.098(526.195-718.064)	3.895(3.337-4.554)	-3.163(-3.457--2.867)
Guinea	1363.754(1069.265-1704.021)	22.752(17.839-28.429)	929.966(699.636-1203.967)	6.925(5.210-8.965)	-3.379(-3.536--3.221)
Guinea-Bissau	149.417(117.788-189.782)	14.836(11.696-18.844)	92.149(74.543-110.745)	4.465(3.612-5.366)	-3.786(-3.936--3.637)
Guyana	19.194(17.129-21.490)	2.462(2.197-2.756)	18.065(14.314-22.822)	2.362(1.872-2.984)	0.019(-0.190-0.228)
Haiti	746.580(610.517-916.623)	11.700(9.568-14.365)	499.880(373.661-648.809)	3.886(2.905-5.044)	-3.234(-3.503--2.963)
Honduras	154.609(131.105-180.044)	3.282(2.783-3.823)	140.568(113.577-171.508)	1.390(1.123-1.696)	-2.489(-2.775--2.202)
Hungary	71.852(67.652-75.918)	0.691(0.651-0.730)	83.642(73.746-93.493)	0.872(0.768-0.974)	0.538(-0.101-1.180)
Iceland	5.589(4.789-6.120)	2.201(1.886-2.411)	5.198(4.156-5.967)	1.483(1.186-1.703)	-1.433(-1.845--1.019)
India	49058.475(40682.425-57519.061)	5.751(4.769-6.743)	34464.361(29629.219-38797.712)	2.437(2.095-2.743)	-2.678(-2.761--2.594)
Indonesia	5688.483(4771.208-6760.284)	3.075(2.579-3.655)	3491.690(2877.616-4020.487)	1.252(1.032-1.441)	-2.942(-3.065--2.819)
Iran (Islamic Republic of)	941.231(809.374-1192.943)	1.648(1.417-2.089)	582.776(499.042-637.698)	0.683(0.585-0.747)	-1.705(-2.247--1.159)
Iraq	428.151(352.551-527.612)	2.325(1.914-2.865)	218.528(177.340-264.914)	0.530(0.430-0.643)	-5.030(-5.213--4.847)
Ireland	113.335(102.655-120.950)	3.146(2.850-3.358)	72.236(58.185-81.273)	1.462(1.178-1.645)	-3.246(-3.804--2.685)
Israel	42.804(38.647-45.873)	0.863(0.779-0.925)	89.845(72.940-99.673)	0.936(0.760-1.039)	1.099(0.609-1.591)
Italy	450.436(396.455-484.070)	0.793(0.698-0.852)	708.631(574.235-791.178)	1.185(0.960-1.323)	1.397(0.815-1.981)
Jamaica	28.826(26.515-31.017)	1.219(1.121-1.311)	35.190(27.759-43.830)	1.257(0.991-1.565)	-0.059(-0.514-0.398)
Japan	3668.618(3286.926-3896.621)	2.916(2.612-3.097)	5147.607(4127.822-5749.485)	4.031(3.233-4.502)	1.160(0.866-1.455)
Jordan	58.477(49.488-67.679)	1.565(1.325-1.812)	61.275(50.234-73.146)	0.497(0.408-0.593)	-3.852(-3.934--3.769)
Kazakhstan	433.989(393.919-479.593)	2.647(2.403-2.926)	248.646(214.073-284.220)	1.312(1.129-1.499)	-2.643(-2.962--2.323)
Kenya	1647.393(1383.780-2063.260)	7.117(5.978-8.914)	1574.477(1275.149-1947.975)	3.145(2.547-3.891)	-2.116(-2.337--1.894)
Kiribati	3.120(2.489-3.850)	4.193(3.345-5.175)	2.729(2.174-3.451)	2.252(1.794-2.849)	-2.391(-2.604--2.178)
Kuwait	10.553(9.738-11.419)	0.614(0.567-0.664)	35.608(29.459-41.468)	0.766(0.634-0.892)	1.540(0.998-2.086)
Kyrgyzstan	271.265(238.561-305.034)	6.077(5.344-6.833)	53.885(47.692-60.967)	0.785(0.695-0.888)	-6.887(-7.089--6.685)
Lao People's Democratic Republic	787.742(621.659-1007.440)	18.893(14.910-24.162)	261.541(200.969-329.929)	3.545(2.724-4.472)	-5.762(-6.048--5.476)
Latvia	17.571(16.495-18.666)	0.661(0.621-0.702)	20.544(18.283-22.847)	1.098(0.978-1.222)	0.898(0.286-1.515)
Lebanon	56.414(45.564-71.937)	1.886(1.523-2.404)	130.435(104.429-155.155)	2.354(1.885-2.800)	1.557(1.042-2.073)
Lesotho	104.666(87.025-125.293)	6.829(5.678-8.175)	138.423(114.625-164.742)	7.385(6.115-8.789)	0.840(0.474-1.208)
Liberia	425.811(323.306-554.828)	17.305(13.139-22.548)	163.661(120.047-224.470)	2.998(2.199-4.112)	-5.841(-6.336--5.343)
Libya	50.452(40.979-62.407)	1.197(0.972-1.481)	63.019(49.005-84.923)	0.917(0.713-1.236)	-0.069(-0.520-0.384)
Lithuania	14.520(13.538-15.588)	0.395(0.368-0.424)	29.039(25.692-32.254)	1.064(0.942-1.182)	3.054(2.412-3.701)
Luxembourg	5.070(4.661-5.429)	1.330(1.223-1.424)	5.823(4.980-6.544)	0.904(0.773-1.016)	-1.308(-1.696--0.919)
Madagascar	1474.628(1258.548-1683.516)	12.391(10.576-14.147)	1291.350(1042.965-1593.199)	4.522(3.652-5.579)	-3.198(-3.303--3.092)
Malawi	1403.618(1059.802-1757.694)	14.314(10.808-17.925)	736.478(570.368-909.514)	3.787(2.933-4.677)	-4.532(-4.781--4.282)
Malaysia	407.555(357.246-493.023)	2.307(2.022-2.791)	1450.556(1186.061-1636.308)	4.560(3.728-5.144)	2.846(2.376-3.318)
Maldives	6.695(5.547-8.110)	3.012(2.496-3.649)	3.242(2.678-3.824)	0.627(0.518-0.739)	-4.676(-5.265--4.083)
Mali	844.406(662.996-1036.249)	9.747(7.653-11.962)	965.688(737.609-1226.486)	4.006(3.060-5.088)	-2.747(-3.133--2.359)
Malta	5.252(4.737-5.660)	1.417(1.278-1.527)	11.081(8.958-12.566)	2.506(2.026-2.842)	1.237(0.824-1.653)
Marshall Islands	1.581(1.308-1.861)	3.480(2.880-4.097)	1.695(1.288-2.184)	3.011(2.289-3.881)	-0.796(-1.069--0.522)
Mauritania	175.743(146.369-208.253)	8.554(7.124-10.136)	148.789(116.226-182.432)	3.384(2.644-4.150)	-2.995(-3.113--2.877)
Mauritius	21.920(20.580-23.425)	2.000(1.878-2.137)	29.315(26.322-31.509)	2.305(2.069-2.477)	0.599(-0.182-1.386)
Mexico	2325.188(2126.041-2539.284)	2.723(2.490-2.974)	2088.517(1818.939-2364.923)	1.616(1.407-1.829)	-1.614(-2.510--0.710)
Micronesia (Federated States of)	4.964(4.039-5.952)	4.797(3.903-5.751)	2.956(2.300-3.718)	2.882(2.242-3.625)	-1.940(-2.249--1.630)
Monaco	0.901(0.664-1.105)	2.964(2.184-3.634)	1.198(0.902-1.460)	3.164(2.383-3.855)	0.216(-0.152-0.586)
Mongolia	237.913(198.838-279.866)	11.026(9.215-12.970)	37.107(29.685-45.194)	1.112(0.890-1.355)	-7.505(-8.013--6.993)
Montenegro	3.261(2.794-3.744)	0.521(0.446-0.598)	4.418(3.651-5.316)	0.715(0.591-0.860)	1.292(1.090-1.495)
Morocco	1023.808(835.399-1264.302)	4.038(3.295-4.986)	484.819(378.396-604.073)	1.304(1.018-1.625)	-3.481(-3.747--3.213)
Mozambique	1571.044(1178.585-2163.553)	11.759(8.822-16.194)	1076.614(849.448-1311.332)	3.465(2.734-4.220)	-3.589(-3.713--3.464)
Myanmar	4377.971(3399.268-5526.060)	10.826(8.406-13.665)	1745.076(1405.029-2085.128)	3.093(2.490-3.696)	-4.413(-4.618--4.207)
Namibia	81.430(63.857-102.774)	5.800(4.548-7.320)	99.786(71.410-132.885)	4.104(2.937-5.466)	-1.027(-1.192--0.862)
Nauru	0.419(0.341-0.493)	4.104(3.340-4.827)	0.393(0.295-0.514)	3.565(2.673-4.662)	-1.038(-1.707--0.365)
Nepal	2588.037(2131.790-3057.378)	13.293(10.950-15.704)	624.279(468.332-804.651)	2.005(1.504-2.585)	-6.367(-6.629--6.105)
Netherlands	223.030(194.028-242.643)	1.495(1.300-1.626)	323.231(268.876-358.695)	1.878(1.562-2.084)	-0.711(-1.488-0.072)
New Zealand	57.672(50.529-62.803)	1.688(1.479-1.838)	52.795(43.114-59.364)	1.021(0.834-1.148)	-1.261(-2.516-0.009)
Nicaragua	123.529(106.404-142.719)	3.178(2.737-3.671)	48.790(40.831-57.983)	0.732(0.612-0.869)	-4.015(-4.380--3.649)
Niger	2301.932(1739.075-2967.096)	28.659(21.651-36.940)	1628.085(1171.880-2169.251)	6.502(4.680-8.664)	-5.213(-5.653--4.771)
Nigeria	14332.239(11444.154-17118.041)	15.917(12.710-19.011)	12644.016(9189.858-16642.392)	5.470(3.975-7.199)	-3.223(-3.444--3.002)
Niue	0.101(0.084-0.121)	4.392(3.653-5.264)	0.087(0.074-0.100)	5.177(4.447-5.996)	-0.305(-0.636-0.027)
North Macedonia	19.199(16.590-22.540)	0.964(0.833-1.131)	10.620(8.408-13.199)	0.488(0.386-0.606)	-1.585(-2.032--1.136)
Northern Mariana Islands	0.422(0.337-0.538)	0.935(0.746-1.193)	0.628(0.545-0.716)	1.295(1.124-1.477)	1.390(0.882-1.899)
Norway	170.459(148.036-183.364)	4.014(3.486-4.318)	108.064(88.857-120.180)	1.995(1.640-2.218)	-2.798(-3.180--2.415)
Oman	34.335(27.106-46.677)	1.730(1.366-2.352)	24.115(19.824-29.113)	0.513(0.421-0.619)	-2.519(-3.167--1.866)
Pakistan	6829.444(5503.580-8220.488)	6.146(4.952-7.397)	5157.438(4095.984-6400.977)	2.189(1.739-2.717)	-2.711(-2.980--2.441)
Palau	0.396(0.317-0.490)	2.605(2.089-3.223)	0.494(0.404-0.603)	2.730(2.235-3.334)	0.210(-0.124-0.545)
Palestine	44.364(36.685-52.671)	2.167(1.792-2.573)	35.599(30.002-41.117)	0.693(0.584-0.801)	-3.481(-3.651--3.310)
Panama	29.849(27.482-32.128)	1.249(1.150-1.345)	44.511(35.253-53.206)	1.037(0.821-1.240)	0.249(-0.218-0.718)
Papua New Guinea	374.875(298.949-465.647)	9.136(7.286-11.348)	571.182(450.759-718.944)	5.460(4.309-6.872)	-1.524(-1.638--1.409)
Paraguay	70.431(59.811-81.514)	1.742(1.479-2.016)	104.679(80.130-133.557)	1.460(1.118-1.863)	-0.053(-0.237-0.131)
Peru	1537.958(1357.901-1725.408)	7.109(6.277-7.975)	1433.238(1134.271-1743.980)	3.951(3.127-4.808)	-1.297(-1.751--0.840)
Philippines	2976.148(2618.206-3429.711)	4.723(4.155-5.443)	4484.971(3685.692-5210.010)	3.960(3.254-4.600)	0.098(-0.253-0.450)
Poland	397.346(376.145-418.438)	1.041(0.985-1.096)	1128.061(989.936-1238.349)	2.950(2.589-3.238)	3.784(3.337-4.233)
Portugal	203.818(188.930-217.590)	2.011(1.864-2.146)	423.777(350.431-471.034)	3.995(3.304-4.440)	2.543(2.187-2.901)
Puerto Rico	79.621(73.884-84.336)	2.204(2.045-2.335)	66.555(54.258-78.188)	2.020(1.647-2.373)	-0.960(-1.210--0.708)
Qatar	2.400(1.948-2.935)	0.540(0.438-0.660)	4.482(3.513-5.593)	0.151(0.118-0.188)	-3.960(-4.319--3.601)
Republic of Korea	367.919(316.440-439.250)	0.832(0.715-0.993)	938.875(721.065-1118.874)	1.821(1.398-2.170)	3.498(2.764-4.237)
Republic of Moldova	71.653(65.084-78.756)	1.611(1.463-1.771)	53.988(47.246-60.784)	1.502(1.315-1.692)	0.132(-0.194-0.460)
Romania	571.859(543.309-602.197)	2.446(2.324-2.576)	507.174(452.338-563.174)	2.678(2.388-2.974)	0.055(-0.708-0.824)
Russian Federation	1074.431(1032.515-1116.616)	0.712(0.684-0.740)	1462.188(1330.147-1596.416)	1.009(0.918-1.102)	0.813(-0.269-1.907)
Rwanda	1139.118(852.625-1458.050)	15.844(11.859-20.281)	398.262(309.540-506.405)	3.001(2.333-3.816)	-6.522(-6.980--6.062)
Saint Kitts and Nevis	1.350(1.240-1.454)	3.254(2.990-3.505)	1.412(1.215-1.630)	2.408(2.072-2.779)	-1.489(-1.826--1.151)
Saint Lucia	2.458(2.283-2.655)	1.800(1.672-1.944)	4.582(3.750-5.400)	2.581(2.113-3.042)	0.623(0.117-1.130)
Saint Vincent and the Grenadines	1.932(1.759-2.106)	1.764(1.606-1.923)	3.417(3.026-3.862)	2.995(2.652-3.386)	1.552(1.261-1.843)
Samoa	5.344(4.343-6.480)	3.163(2.571-3.836)	5.629(4.681-6.860)	2.635(2.191-3.211)	-0.665(-0.939--0.389)
San Marino	0.261(0.210-0.304)	1.098(0.884-1.279)	0.277(0.176-0.387)	0.846(0.537-1.181)	0.176(-0.346-0.701)
Sao Tome and Principe	12.513(10.630-14.590)	10.318(8.765-12.030)	8.202(6.803-9.868)	3.786(3.141-4.556)	-3.419(-3.583--3.254)
Saudi Arabia	301.392(241.099-373.224)	1.901(1.521-2.354)	268.193(215.477-332.946)	0.711(0.571-0.883)	-2.830(-3.064--2.596)
Senegal	718.430(591.152-855.163)	9.413(7.745-11.204)	501.404(395.792-620.964)	3.162(2.496-3.915)	-3.371(-3.534--3.208)
Serbia	77.953(68.039-91.348)	0.810(0.707-0.949)	88.955(73.855-107.079)	0.997(0.828-1.201)	1.280(0.939-1.623)
Seychelles	3.634(3.162-4.082)	4.988(4.340-5.602)	4.653(4.015-5.327)	4.414(3.808-5.052)	0.165(-0.099-0.430)
Sierra Leone	775.631(592.673-993.081)	18.682(14.276-23.920)	419.847(314.392-541.491)	4.735(3.546-6.107)	-4.754(-4.976--4.532)
Singapore	83.115(76.978-88.240)	2.728(2.526-2.896)	205.490(170.857-225.500)	3.588(2.983-3.937)	0.697(0.383-1.013)
Slovakia	153.822(129.739-171.848)	2.911(2.456-3.253)	103.235(85.534-122.673)	1.901(1.575-2.259)	-1.060(-1.280--0.839)
Slovenia	30.102(27.600-32.205)	1.525(1.399-1.632)	30.806(26.181-34.521)	1.488(1.265-1.668)	-0.395(-0.925-0.137)
Solomon Islands	27.672(21.398-34.121)	8.161(6.311-10.063)	38.777(31.604-47.076)	5.673(4.623-6.887)	-1.562(-1.723--1.400)
Somalia	1159.798(826.438-1535.644)	14.609(10.410-19.344)	1293.617(932.562-1717.104)	5.987(4.316-7.947)	-2.615(-2.855--2.376)
South Africa	2027.323(1796.140-2286.992)	5.477(4.853-6.179)	2381.005(2149.778-2630.187)	4.188(3.781-4.626)	-0.311(-0.838-0.219)
South Sudan	809.963(635.521-1053.558)	13.781(10.813-17.926)	670.515(479.225-986.437)	6.932(4.955-10.198)	-2.176(-2.564--1.787)
Spain	522.137(469.030-562.938)	1.346(1.209-1.452)	768.625(622.254-859.494)	1.687(1.366-1.887)	1.039(0.763-1.316)
Sri Lanka	254.387(223.373-289.511)	1.485(1.304-1.690)	278.790(185.873-376.801)	1.252(0.835-1.692)	-0.554(-0.708--0.401)
Sudan	1721.425(1334.709-2334.727)	8.598(6.666-11.661)	506.290(383.084-671.102)	1.166(0.882-1.546)	-6.335(-6.476--6.194)
Suriname	8.320(7.339-9.318)	2.151(1.898-2.410)	11.544(8.410-14.821)	1.993(1.452-2.559)	-0.007(-0.289-0.275)
Sweden	234.155(205.839-253.253)	2.727(2.397-2.949)	124.852(101.527-142.193)	1.204(0.979-1.371)	-2.903(-3.223--2.581)
Switzerland	149.069(130.639-161.016)	2.171(1.903-2.345)	102.755(80.933-116.027)	1.152(0.907-1.300)	-2.031(-2.443--1.616)
Syrian Arab Republic	245.750(191.315-318.334)	1.932(1.504-2.503)	148.860(117.336-185.443)	1.061(0.836-1.322)	-1.030(-2.037--0.013)
Taiwan (Province of China)	274.583(255.508-291.586)	1.347(1.253-1.430)	769.174(654.541-856.466)	3.254(2.769-3.623)	3.743(3.449-4.039)
Tajikistan	565.480(493.015-649.823)	10.532(9.183-12.103)	306.342(228.246-394.479)	3.015(2.247-3.883)	-4.332(-4.661--4.002)
Thailand	718.450(577.936-1039.672)	1.266(1.018-1.832)	2645.637(1942.196-3322.836)	3.967(2.913-4.983)	4.589(4.043-5.138)
Timor-Leste	117.019(96.011-144.777)	14.981(12.291-18.534)	53.011(42.679-63.733)	3.793(3.053-4.560)	-4.791(-5.322--4.258)
Togo	333.825(273.186-400.927)	9.154(7.491-10.994)	370.547(282.177-475.407)	4.427(3.371-5.679)	-2.291(-2.418--2.163)
Tokelau	0.067(0.054-0.080)	4.185(3.390-5.042)	0.064(0.051-0.076)	4.633(3.749-5.516)	-0.460(-0.849--0.069)
Tonga	2.901(2.480-3.370)	2.934(2.509-3.409)	3.637(2.948-4.476)	3.421(2.773-4.211)	0.224(0.078-0.370)
Trinidad and Tobago	21.867(20.559-23.243)	1.815(1.706-1.929)	21.764(16.934-27.057)	1.562(1.216-1.942)	-0.829(-1.082--0.576)
Tunisia	163.875(124.416-227.177)	1.963(1.490-2.721)	123.571(90.716-162.811)	1.043(0.766-1.375)	-1.645(-2.101--1.188)
Turkmenistan	310.085(272.423-353.583)	8.382(7.364-9.558)	99.205(84.149-115.907)	1.923(1.631-2.247)	-5.508(-5.893--5.121)
Tuvalu	0.867(0.697-1.054)	9.116(7.332-11.081)	0.411(0.344-0.497)	3.323(2.782-4.018)	-3.223(-3.649--2.795)
Turkey	1766.774(1438.059-2234.609)	3.074(2.502-3.888)	1038.912(824.029-1252.057)	1.243(0.986-1.497)	-2.688(-3.736--1.628)
Uganda	1338.078(1002.159-1869.755)	7.739(5.796-10.814)	1214.403(939.722-1506.259)	2.804(2.170-3.477)	-3.523(-3.760--3.285)
Ukraine	279.402(260.283-299.408)	0.530(0.494-0.568)	350.840(241.023-476.816)	0.814(0.560-1.107)	0.837(0.403-1.273)
United Arab Emirates	16.962(13.881-21.048)	0.907(0.742-1.125)	26.987(21.357-34.624)	0.280(0.222-0.360)	-3.041(-3.461--2.619)
United Kingdom	1988.336(1787.261-2105.295)	3.470(3.119-3.674)	1927.839(1625.183-2098.962)	2.841(2.395-3.094)	-1.897(-2.619--1.170)
United Republic of Tanzania	3709.698(2995.828-4560.206)	14.358(11.595-17.650)	2120.698(1714.859-2575.740)	3.628(2.934-4.407)	-4.567(-4.754--4.381)
United States of America	4189.500(3695.912-4479.810)	1.649(1.455-1.763)	3435.266(2917.648-3743.074)	1.033(0.877-1.125)	-1.954(-2.181--1.725)
United States Virgin Islands	1.035(0.881-1.190)	0.976(0.830-1.122)	1.149(0.897-1.434)	1.337(1.044-1.670)	1.063(0.843-1.282)
Uruguay	60.660(55.618-64.967)	1.932(1.772-2.069)	108.549(93.178-118.873)	3.187(2.736-3.491)	1.666(1.327-2.007)
Uzbekistan	1341.791(1206.534-1495.127)	6.402(5.757-7.134)	614.308(520.994-727.998)	1.794(1.522-2.127)	-4.316(-4.521--4.111)
Vanuatu	5.900(4.628-7.337)	3.876(3.040-4.820)	7.735(6.272-9.433)	2.471(2.004-3.014)	-1.476(-1.743--1.209)
Venezuela (Bolivarian Republic of)	296.848(277.772-316.599)	1.578(1.477-1.683)	445.732(352.799-558.816)	1.674(1.325-2.099)	0.644(-0.117-1.411)
Viet Nam	2118.093(1796.749-2527.926)	3.104(2.633-3.705)	1499.366(1248.423-1818.817)	1.495(1.245-1.814)	-1.825(-2.226--1.423)
Yemen	1043.356(799.681-1441.358)	7.652(5.865-10.571)	498.147(372.076-652.763)	1.481(1.106-1.940)	-5.317(-5.441--5.192)
Zambia	1072.734(855.799-1344.914)	13.517(10.783-16.946)	595.481(439.482-756.610)	3.051(2.252-3.877)	-4.921(-5.208--4.632)
Zimbabwe	624.810(544.939-708.253)	6.041(5.269-6.848)	1094.462(843.882-1357.780)	7.018(5.411-8.706)	1.006(0.577-1.437)
